# Supplementary material for: COVID-19 Vaccine Confidence Mediates the Relationship between Health Literacy and Vaccination in a Diverse Sample of Urban Adults
Source: Vaccines (Basel). 2023 Dec 13;11(12):1848. doi: 10.3390/vaccines11121848 (PMC10747333; doi:10.3390/vaccines11121848)
Supplement: Supplementary file 1 [file vaccines-11-01848-s001.zip]

Archive with 1 entries (1 files):
- vaccines-2738339-supplementary.pdf
